# Supplementary material for: Aggregation of Italian Lichen Data in ITALIC 7.0
Source: J Fungi (Basel). 2023 May 11;9(5):556. doi: 10.3390/jof9050556 (PMC10219532; doi:10.3390/jof9050556)
Supplement: Supplementary file 1 [file jof-09-00556-s001.zip]

Archive with 2 entries (2 files):
- supplementary1.html
- __MACOSX/._supplementary1.html
